# Supplementary material for: Reasons for reductions in routine childhood immunisation uptake during the COVID-19 pandemic in low- and middle-income countries: A systematic review
Source: PLOS Glob Public Health. 2023 Jan 24;3(1):e0001415. doi: 10.1371/journal.pgph.0001415 (PMC10021156; doi:10.1371/journal.pgph.0001415)
Supplement: S1 Data — (XLSX) [file pgph.0001415.s005.xlsx]

## Sheet: Qualitative
Extraction Information					Study design		Participants/Hospitals			Outcomes				Results (causes)
Covidence ID	Authorship	Year	Title	DOI	Study design (cross-sectional / qualitative / mixed methods)	Data source (questionnaire, interview, focus group, etc)	Location (country/city)	WHO world region	Date span of data	Outcomes (causes)	Analysis method	Total respondents	Respondent details (if applicable)	Results (causes)	Number citing reason	Percentage	My code	Supply vs demand factor	Actor (who said the cause: parent/HCP/other)
457	Hanifi et al.	2021	Millions of Bangladeshi Children Missed Their Scheduled Vaccination Amidst COVID-19 Pandemic	10.3389/fpubh.2021.738623	explanatory sequential mixed methods design (quant explained by qual)	Interviews	Chakaria, Bangladesh	SEAR	1st March - 31st May 2020		Narrative synthesis	22	6 vaccinators and 16 villagers whose houses were used for visits	Fear of going against government lock-down policy	16		Lockdown policy	d	Parents/carers
														Concerns of crowds that could spread covid-19	16		Fear of infection	d	Parents/carers
														No guidelines about how to continue vacc program as thought lockdown period would be very temporary	6		Lack of guidance for HCPs	s	HCP
														Difficulties with transportation for vaccinator	6		Transport challenges	s	HCP
														Vaccinators faced difficulties from house owners causing them to be distressed and postpone sessions	6		Fear of infection	d	HCP
														Vaccinator cancelling due to pandemic announcement	16		Inadequate staffing	s	Parents/carers
														Lack of PPE provision to vaccinators making both parties feel unsafe	6		Inadequate PPE	s / d	HCP
287	Tegegne et al.	2021	Immunization Status and Challenges During COVID-19 and Associated Factors Among Children Aged 10-23 Months in South Region, Ethiopia 2020	10.2147/PHMT.S294739	Mixed methods cross-sectional study	Semi-structured questionnaires and interviews	Southwest Ethiopia	AFR	2nd Sept - 21 Oct 2020		Thematic analysis	10		Interview Findings
														Fear of COVID-19 Transmission During Transportation to a Health Facility	4	40	Fear of infection	d	Parents/carers
														Concern over transportation fee doubling	4	40	Financial challenge	d	Other
														Lack of PPE provision and continued fear of virus regardless of PPE	6	60	Inadequate PPE	d	Parents/carers
														Fear of isolation or quarantine procedure if screened for covid	4	40	Fear of infection	d	Parents/carers
														Belief vaccinators carry higher risk of transmission due to proximity with covid patients	4	80	Fear of infection	d	Parents/carers
														Fear of contracting covid in waiting areas	4	80	Fear of infection	d	Parents/carers
173	Bimpong et al.	2021	Decline in Uptake of Childhood Vaccinations in a Tertiary Hospital in Northern Ghana during the COVID-19 Pandemic	10.1155/2021/6995096	Mixed methods study	In-depth interview and focus group discussion	Tamale, Northern Ghana	AFR	March 2020 to 28 Feb 2021		Thematic analysis	9	5 staff. 4 caregivers.	The fear of COVID-19 infection from the hospital	9		Fear of infection	d	Parents/carers
														hospital had a treatment center for COVID-19	4		Fear of infection	d	Parents/carers
														Caregivers told public vaccinations were halted due to pandemic	5		Awareness issues	d
														Vaccine side effects	4		Fear of side effects	d	Parents/carers
350	Khatiwada et al.	2021	Impact of the first phase of COVID-19 pandemic on childhood routine immunisation services in Nepal: a qualitative study on the perspectives of service providers and users	10.1186/s40545-021-00366-z	Qualitative study	Semi-structured interviews	Kathmandu, Nepal	SEAR	Aug 2020 to Dec 2020		Thematic analysis	15	7 service providers and 8 service users	Service users
														lack of adequate supply of PPE kits for healthcare workers	8		Inadequate PPE	s	Parents/carers
														fear and anxiety due to the COVID-19 pandemic	8		Fear of infection	d	Parents/carers
														observed lapses in fever screening and social distancing measures	8		Fear of infection	s	Parents/carers
														Service providers	-
														Lacked adequate PPE and safety measures, putting them at risk of getting infected by COVID-19	7		Inadequate PPE	s	HCP
														No support or adequate planning from local government	7		Lack of guidance	s	HCP
														No clear guidelines on how to carry out immunisation efforts during COVID-19 pandemic (including no guidelines on how to carry out immunisations and poor planning/staff mobilisation)	7		Lack of guidance	s	HCP
														Reasons disruption was COUNTERACTED	-
														Vaccine supply NOT a problem	-				HCP
														service providers were motivated by their family members and moral obligation to continue providing services during the pandemic and lockdowns.	-				HCP
														prior health education provided by the service providers regarding the importance of childhood vaccination motivated the service users to bring in their children for vaccination	-				Parents/carers
HS study	Saso et al	2020	Impact of COVID-19 on Immunization Services for Maternal and Infant Vaccines: Results of a Survey Conducted by Imprint—The Immunising Pregnant Women and Infants Network	10.3390/vaccines8030556	Qualitative	Survey	Multinational		2020-04-01		Thematic analysis	36	9 lab-based scientists; 5 other/unknown; 3 public health; 19 HCPs	Logistical barriers (access)	36		Lockdown policy / Transport challenges	d	HCP
														Constraints on movement… affects transport ot the health facility	36		Transport challenges	d / s	HCP
								AFR				30		Lockdown reduced access to vaccines	36		Lockdown policy	d	HCP
								AMR				2		Lockdown not possible for parents to reach primary health facilities	36		Transport challenges / Lockdown policy	d	HCP
								SEAR				4		Difficult to transport vaccines	36		Inadequate Vaccine Supply	s	HCP
														lack of PPE among HCPs	36		Inadequate PPE	s	HCP
														Staff shortages	36		Inadequate staffing	s	HCP
														Medical workers in EPI clinics are markedly reduced	36		Inadequate staffing	s	HCP
														Routine immunisation suspended during initial weeks	36		Inactive immunisation service/program	s	HCP
														Vaccines to children have dropped because of COVID associated decreased number of healthcare outpatient visits	36		Inactive immunisation service/program	s	HCP
														Fear of vaccine	36		Fear of side effects	d	HCP
														Mothers very concerned about COVID-19… stayed away from EPI clinices. Staff reported low attendance	36		Fear of infection	d	HCP

## Sheet: Cross-sectional
Extraction Information					Study design					Outcomes				Results (causes)
Covidence ID	Authorship	Year	Title	DOI	Study design (cross-sectional / qualitative / mixed methods)	Data source (questionnaire, interview, focus group, etc)	Location (country/city)	WHO World Region	Date span of data	Outcomes (causes)	Analysis method	Total respondents	Respondent details (if applicable)	Results (causes)	Number citing reason	Percentage	My code	WHO World Region	Supply vs demand factor	Actor (who said the cause: parent/HCP/other)
200	Rizwan et al.	2021	Effect of COVID-19 pandemic on vaccination of children under two years of age	NA	cross-sectional	questionnaire	Lahore, Pakistan + Sialkot, Pakistan		25th July -7 th August 2020		Descriptive/summary statistics			Missed vaccines (n=70)
								EMR				70		Fear of getting infected due to COVID-19 during visit	35	50	Fear of infection	EMR	d	Parent
														Non availability of health care professional	17	24.2857	Inadequate staffing (unknown)	EMR	s	Parent
														Transportation issues during lockdown	12	17.1429	Transport challenges	EMR	d	Parent
														Child neglect due to parental stress because of pandemic	11	15.7143	Social challenges	EMR	d	Parent
														Financial issues faced during pandemic	7	10	Financial challenges	EMR	d	Parent
														Lack of knowledge of vaccination schedule	4	5.71429	Awareness	EMR	d	Parent
														Fear of side effect of vaccine	12	17.1429	Fear of side effects	EMR	d	Parent
														Misconception about vaccination	2	2.85714	Awareness	EMR	d	Parent
								EMR				117		Delayed vaccines (n=117)
														Fear of getting infected due to COVID-19 during visit	28	23.9316	Fear of infection	EMR	d	Parent
														Non availability of health care professional	25	21.3675	Inadequate staffing (unknown)	EMR	s	Parent
														Transportation issues during lockdown	51	43.5897	Transport challenges	EMR	d	Parent
														Child neglect due to parental stress because of pandemic	26	22.2222	Social challenges	EMR	d	Parent
														Financial issues faced during pandemic	1	0.854701	Financial challenges	EMR	d	Parent
														Lack of knowledge of vaccination schedule	5	4.2735	Awareness	EMR	d	Parent
														Fear of side effect of vaccine	13	11.1111	Fear of side effects	EMR	d	Parent
														Misconception about vaccination	2	1.7094	Awareness	EMR	d	Parent
572	Nguyen et al.	2021	Provision and utilisation of health and nutrition services during COVID-19 pandemic in urban Bangladesh	10.1111/mcn.13218	mixed methods	in-person client interviews,facility assessments, provider surveys and case observations of ANC visits and counselling session	Dhaka, Bangladesh		February to September 2020		Descriptive/summary statistics	432	45 health providers, 387 mothers with children under 2	Challenges to completing vaccinations for health providers (n=45)
								SEAR				45		Increased workload during the pandemic	25.2	56	Inadequate staffing (covid)	SEAR	s	HCP
														Scared to deliver services at home	17.01	37.8	Fear of infection	SEAR	s	HCP
														Lack of transport	13.05	29	Transport challenges	SEAR	s	HCP
														Long walk distances	7.02	15.6	Transport challenges	SEAR	s	HCP
														Family dissuasion due to perceived risks	4.995	11.1	Discouragement from others	SEAR	s	HCP
														Discomfort due to weather/mask wearing	3.015	6.7	Personal or non-pandemic	SEAR	s	HCP
														Lack of PPE such as masks and gloves	1.98	4.4	Inadequate PPE	SEAR	s	HCP
														Vaccinator was off sick	0.99	2.2	Self-isolation or illness	SEAR	s	HCP
														Vaccinator busy with covid-work	0.99	2.2	Inadequate staffing (covid)	SEAR	s	HCP
														Work pressures from supervisors	0.99	2.2	Inadequate staffing (covid)	SEAR	s	HCP
														Did not receive salary or incentives	0.99	2.2	Financial challenges	SEAR	s	HCP
														Neighbours or community was angry at vaccinator	0.99	2.2	Discouragement from others	SEAR	s	HCP
								SEAR				387		Challenges to completing vaccinations for mothers (n=387)
														Fears of leaving the house	74	19.4	Lockdown policy OR Fear of infection	SEAR	d	Parent
														Fear of getting infected at health centre	54	14	Fear of infection	SEAR	d	Parent
														Unavailable services/providers	50	12.9	Inactive service OR inadequate staffing (unknown)	SEAR	s	Parent
														Could not travel to health facility	23	5.9	Transport challenges	SEAR	d	Parent
														Family dissuasion to leave house	12	3.1	Discouragement from others	SEAR	d	Parent
														No access to PPE	2	0.5	Inadequate PPE	SEAR	d	Parent
320	Miretu et al.	2021	Impact of COVID-19 pandemic on vaccination coverage among children aged 15 to 23 months at Dessie town, Northeast Ethiopia, 2020	10.1080/21645515.2021.1883387	Qualitative cross sectional study	Structured questionnaire	Northeast Ethiopia	AFR	July 22- August 7, 2020		Descriptive/summary statistics	274		Unaware about need for vaccination	49	17.9	Awareness	AFR	d	Parent
														Unaware about needing to return for 2nd or 3rd appointment	43	15.7	Awareness	AFR	d	Parent
														Unaware about where and when to get vaccines	16	5.8	Awareness	AFR	d	Parent
														Needed to reschedule the vaccination	20	7.3	Scheduling challenges	AFR	d / s	Parent
														Unhappy with given vaccination date	26	9.5	Scheduling challenges	AFR	d	Parent
														Mother doesn't have time to go to vaccination	44	16.1	Personal or non-pandemic	AFR	d	Parent
														Fear of contracting covid-19	31	11	Fear of infection	AFR	d	Parent
28	Mahfouz et al.	2021	Adherence to compulsory vaccination during coronavirus disease-19 pandemic in egypt	10.3889/oamjms.2021.6046	Cross-sectional retrospective survey	Structured questionnaire	Egypt	EMR	Unclear		Descriptive/summary statistics	339		Preference of mothers to postpone vaccination til after the pandemic	185	23	Fear of infection	EMR	d	Parent
														Fear of catching the infection	219	27.2	Fear of infection	EMR	d	Parent
														Unavailability of vaccines in the centre	21	2.6	Inadequate vaccine supply	EMR	s	Parent
														Belief booster dose not important	34	4.2	Awareness	EMR	d	Parent
														Unavailable vaccine services due to shut downs	6	0.7	Inactive service	EMR	s	Parent
210	Checkhlabi et al.	2021	[Effects of the COVID-19 Pandemic on childhood immunization in Morocco: electronic survey of 103 pediatricians]	10.11604/pamj.2021.38.134.24104	cross-sectional study	Structured electronic questionnaire (Google forms)	Morocco	EMR	Unclear		Descriptive/summary statistics	98		fears of parents about the potential exposure of their children to COVID-19 during visits to practices	70	68	Fear of infection	EMR	d	HCP
														difficulties of access related to confinement	18	17	Lockdown policy	EMR	d	HCP
														rumors circulating on the negative influence of vaccines on antiviral immunity	15	15	Awareness	EMR	d	HCP
														absence of clear ministerial recommendations or from learned societies: 21.4% of pediatricians completely stopped vaccination and 72 8% delayed the vaccines by 3 to 4 weeks		-	Lack of guidance	EMR	s	HCP
154	Shet et al.	2021	COVID-19-related disruptions to routine vaccination services in India: a survey of paediatric providers	10.1136/bmjpo-2021-001060	cross-sectional study	Electronic Qualtric survey	India, 21 states included	SEAR	April-Jun 2020 and Sept 2020		Descriptive/summary statistics	424		Survey 1
														Unaware services available	91	21.4	Awareness	SEAR	d	HCP
														Only coming in for emergencies	73	17.2	Sparing healthcare	SEAR	d	HCP
														Transportation barriers	165	38.9	Transport challenges	SEAR	d	HCP
														Afraid of contracting COVID-19	176	41.5	Fear of infection	SEAR	d	HCP
								SEAR				141		Survey 2
														Unaware services are available	33	23.4	Awareness	SEAR	d	HCP
														Transportation barriers	47	33.3	Transport challenges	SEAR	d	HCP
														Afraid of contracting covid-19	91	64.5	Fear of infection	SEAR	d	HCP
														Financial constraints	48	34	Financial challenges	SEAR	d	HCP
														healthcare workers unavailable	35.955	25.5	Inadequate staffing (unknown)	SEAR	s	HCP
														financial constraints [supplies]	29.892	21.2	Financial challenges [supply]	SEAR	s	HCP
														Local policies for sustaining services unavailable	22.983	16.3	Lack of guidance	SEAR	s	HCP
														Limited supply of vaccines or PPE	20.868	14.8	Inadequate vaccine supply OR inadequate PPE	SEAR	s	HCP
126	Shapiro et al	2022	COVID-19 and missed or delayed vaccination in 26 middle- and high-income countries: An observational survey	10.1016/j.vaccine.2021.12.041	Cross-sectional study	Structured electronic questionnaire	International middle-income (Brazil; China; India; Indonesia; Malaysia; Mexico; Philippines; Thailand; and Vietnam) and high-income (Australia; Canada; Denmark; Finland; France; Germany; Hong Kong; Italy; Norway; Saudi Arabia; Singapore; Spain; Sweden; Taiwan; United Arab Emirates; United Kingdom; and United States of America).		14 May to 9 June 2020		Descriptive/summary statistics	709		Middle income countries n=709
								AMR				292.289		Healthcare provider recommended delay	63.81	9	Discouragement from others	AMR WPR SEAR	d	Parent
								WPR				237.85		Cost	28.36	4	Financial challenges	AMR WPR SEAR	d	Parent
								SEAR				178.27		Hard to get appointment	42.54	6	Scheduling challenges	AMR WPR SEAR	s	Parent
														Only allowed to leave for essential services	63.81	9	Lockdown policy	AMR WPR SEAR	d	Parent
														Clinic closed due to COVID-19	99.26	14	Inactive service	AMR WPR SEAR	s	Parent
														Want to save services for people who most need them	56.72	8	Sparing healthcare	AMR WPR SEAR	d	Parent
														Worry about giving COVID-19 to others	42.54	6	Fear of infection	AMR WPR SEAR	d	Parent
														Nobody going out (do not need)	28.36	4	Lockdown policy	AMR WPR SEAR	d	Parent
														Worry about getting COVID-19 at clinic	127.62	18	Fear of infection	AMR WPR SEAR	d	Parent
														Worry about getting COVID-19 leaving house	85.08	12	Fear of infection	AMR WPR SEAR	d	Parent
														Worry about getting COVID-19 using public transportation	56.72	8	Fear of infection	AMR WPR SEAR	d	Parent
														Something else	42.54	6	Personal or non-pandemic	AMR WPR SEAR	NA	Parent
651	Gupta et al.	2021	A study to assess the impact of lockdown on vaccination among people visiting for routine immunization of children to urban training health centre	10.5455/njppp.2021.11.06185202124062021	Cross-sectional study	Questionnaire	Amritsar, India	SEAR	June 10, 2020 to July 9, 2020 (post lockdown relaxation)		Descriptive/summary statistics	249		Forgot	32	12.8514	Personal or non-pandemic	SEAR	d	Parent
														Family problem	33	13.253	Personal or non-pandemic	SEAR	d	Parent
														Fear of COVID	121	48.5944	Fear of infection	SEAR	d	Parent
														Police restrictions	18	7.22892	Lockdown policy	SEAR	d	Parent
														Child not well	24	9.63855	Self-isolation or illness	SEAR	d	Parent
														Alternate vaccination centre denied	16	6.4257	Scheduling challenges	SEAR	s	Parent
														Holidays	4	1.60643	Personal or non-pandemic	SEAR	d	Parent
														Parents quarantined	1	0.401606	Self-isolation or illness	SEAR	d	Parent

## Sheet: Analysis
Study	Population (weight)		Fear of infection		Scheduling challenges		Transport challenges		Lockdown policy		Financial challenges		Discouragement from others		Inadequate PPE		Inadequate Vaccine Supply		Inactive immunisation service/program		Inadequate staffing (unknown)		Awareness issues		Fear of side effects		Lack of guidance		Self-isolation or illness		Social challenges		Personal or non-pandemic related		Sparing healthcare
			Total	%	Total	%	Total	%	Total	%	Total	%	Total	%	Total	%	Total	%	Total	%	Total	%	Total	%	Total	%	Total	%	Total	%	Total	%	Total	%	Total	%
Rizwan et al._Missed	70		35	50			12	17.1429			7	10									17	24.2857	6	8.57143	12	17.1429					11	15.7143
Rizwan et al._Delayed	117		28	23.9316			51	43.5897			1	0.854701									25	21.3675	7	5.98291	13	11.1111					26	22.2222
Nguyen et al._HCPs	45		17.01	37.8			20.07	44.6			0.99	2.2	5.985	13.3	1.98	4.4					27.18	60.4							0.99	2.2			3.015	6.7
Nguyen et al._Parents	387		128	33.4			23	5.9	74	19.4			12	3.1	2	0.5			50	12.9	50	12.9
Miretu et al.	274		31	11	46	16.8																	108	39.4									44	16.1
Mahfouz et al.	339		404	50.2													21	2.6	6	0.7			34	4.2
Checkhlabi et al.	98		70	68					18	17													15	15
Shet et al._Survey 1	424		176	41.5			165	38.9															91	21.4											73	17.2
Shet et al._Survey 2	141		91	64.5			47	33.3			77.892	55.2			20.868	14.8	20.868	14.8			35.955	25.5	33	23.4			22.983	16.3
Shapiro et al	709		311.96	44	42.54	6			92.17	13	28.36	4	63.81	9					99.26	14													42.54	6	56.72	8
Gupta et al.	249		121	48.5944	16	6.4257			18	7.22892																			25	10.0402			69	27.7108
TOTAL	2853		1412.97		104.54		318.07		202.17		115.242		81.795		24.848		41.868		155.26		155.135		294		25		22.983		25.99		37		158.555		129.72
Total_%			49.5258		3.66421		11.1486		7.08623		4.03933		2.86698		0.870943		1.46751		5.44199		5.43761		10.3049		0.876271		0.805573		0.910971		1.29688		5.55748		4.54679
Weighted average	NA		191.763	41.223	16.3859	3.66533	32.6667	11.1389	35.1323	7.07704	11.1257	4.03722	17.5796	2.86688	1.33385	0.868665	3.5266	1.04038	32.1624	5.31216	10.4303	5.43491	30.5166	9.59075	0.82755	0.876271	1.13586	0.805573	2.19753	0.910971	1.33614	1.29688	20.867	5.56148	24.9444	4.54427
Weighted SD	NA		125.105	13.3446	20.1724	5.12158	57.2501	16.6415	40.7392	7.58115	19.4251	11.8691	26.8919	4.0012	4.51156	3.22702	7.84265	3.24806	41.9291	6.56774	18.404	10.7679	40.2739	12.86	3.12767	3.39257	4.98236	3.53359	7.05348	2.83676	5.37737	4.96358	24.8214	8.40609	31.1381	6.26374
SE	NA		2.34219	0.249835	0.377665	0.0958856	1.07183	0.31156	0.762714	0.141933	0.363674	0.222212	0.503466	0.0749099	0.0844649	0.0604159	0.146829	0.0608097	0.784991	0.12296	0.344558	0.201596	0.754003	0.240763	0.0585558	0.0635153	0.0932792	0.0661554	0.132054	0.0531094	0.100674	0.0929274	0.464702	0.157378	0.582964	0.117269
Supply			17.01		78.54		20.07		0		30.882		5.985		22.848		41.868		155.26		155.135		0		0		22.983		0.99		0		3.015		0
Supply_%			1.20385	0.496261	75.1291	63.0641	6.30993	0.702855	0		26.7975	1.08188	7.31707	0.209771	91.9511	0.798746	100		100		100		0		0		100		3.80916	0.0347003	0		1.90155	0.105754	0
Demand			1395.96		46	2.31151	298		202.17		84.36		75.81		2		0		0		0		294		25		0		25		37		113		129.72
Demand_%			98.7962	40.7267	44.0023	36.9359	93.6901	10.436	100		73.2025	2.95535	92.6829	2.65711	8.04894	0.0699183	0		0		0		100		100		0		96.1908	0.876271	100		71.2686	3.96359	100
NA			0		0	1.35383	0		0		0		0		0		0		0		0		0		0		0		0		0		42.54		0
Total			1412.97		124.54		318.07		202.17		115.242		81.795		24.848		41.868		155.26		155.135		294		25		22.983		25.99		37		158.555		129.72
																																	26.8298	1.49213
Parent			1058.96		104.54		86		184.17		36.36		75.81		2		21		155.26		92		155		25		0		25		37		155.54		56.72
Parent_%			74.9457		100		27.0381		91.0966		31.551		92.6829		8.04894		50.1576		100		59.3032		52.7211		100		0		96.1908		100		98.0985		43.7249
HCP			354.01		0		232.07		18		78.882		5.985		22.848		20.868		0		63.135		139		0		22.983		0.99		0		3.015		73
HCP_%			25.0543		0		72.9619		8.9034		68.449		7.31707		91.9511		49.8424		0		40.6968		47.2789		0		100		3.80916		0		1.90155		56.2751
Other
Other_%
Total			1412.97		104.54		318.07		202.17		115.242		81.795		24.848		41.868		155.26		155.135		294		25		22.983		25.99		37		158.555		129.72
AFR			31		46		0		0		0		0		0		0		0		0		108		0		0		0		0		44		0
AFR_%			1.52193		24.259		0		0		0		0		0		0		0		0		36.7347		0		0		0		0		18.0598		0
AMR			311.96		42.54		0		92.17		28.36		63.81		0		0		99.26		0		0		0		0		0		0		42.54		56.72
AMR_%			15.3155		22.4343		0		23.8467		16.492		30.4706		0		0		28.057		0		0		0		0		0		0		17.4605		23.3262
SEAR			844.97		58.54		255.07		184.17		107.242		81.795		24.848		20.868		149.26		113.135		124		0		22.983		25.99		0		114.555		129.72
SEAR_%			41.4833		30.8723		80.193		47.6495		62.3638		39.0588		100		49.8424		42.1901		72.9268		42.1769		0		100		100		0		47.0191		53.3476
EMR			537		0		63		18		8		0		0		21		6		42		62		25		0		0		37		0		0
EMR_%			26.3637		0		19.807		4.65706		4.65219		0		0		50.1576		1.69597		27.0732		21.0884		100		0		0		100		0		0
WPR			311.96		42.54		0		92.17		28.36		63.81		0		0		99.26		0		0		0		0		0		0		42.54		56.72
WPR_%			15.3155		22.4343		0		23.8467		16.492		30.4706		0		0		28.057		0		0		0		0		0		0		17.4605		23.3262
EUR			0		0		0		0		0		0		0		0		0		0		0		0		0		0		0		0		0
EUR_%			0		0		0		0		0		0		0		0		0		0		0		0		0		0		0		0		0
Total			2036.89		189.62		318.07		386.51		171.962		209.415		24.848		41.868		353.78		155.135		294		25		22.983		25.99		37		243.635		243.16
			100		100		100		100		100		100		100		100		100		100		100		100		100		100		100		100		100

## Sheet: Analysis_Supply
Study	Population (weight)		Fear of infection		Scheduling challenges		Transport challenges		Lockdown policy		Financial challenges		Discouragement from others		Inadequate PPE		Inadequate Vaccine Supply		Inactive immunisation service/program		Inadequate staffing (unknown)		Awareness issues		Fear of side effects		Lack of guidance		Self-isolation or illness		Social challenges		Personal or non-pandemic related		Sparing healthcare
			Total	%	Total	%	Total	%	Total	%	Total	%	Total	%	Total	%	Total	%	Total	%	Total	%	Total	%	Total	%	Total	%	Total	%	Total	%	Total	%	Total	%
Rizwan et al._Missed	70																				17	24.2857
Rizwan et al._Delayed	117																				25	21.3675
Nguyen et al._HCPs	45		17.01	37.8			20.07	44.6			0.99	2.2	5.985	13.3	1.98	4.4					27.18	60.4							0.99	2.2			3.015	6.7
Nguyen et al._Parents	387																		50	12.9	50	12.9
Miretu et al.	274				20	7.3
Mahfouz et al.	339																21	2.6	6	0.7
Checkhlabi et al.	98
Shet et al._Survey 1	424
Shet et al._Survey 2	141										29.892	21.2			20.868	14.8	20.868	14.8			35.955	25.5					22.983	16.3
Shapiro et al	709				42.54	6													99.26	14
Gupta et al.	249				16	6.4257
TOTAL	2853		17.01		78.54		20.07		0		30.882		5.985		22.848		41.868		155.26		155.135		0		0		22.983		0.99		0		3.015		0
Weighted average	NA		0.268297	0.596215	13.8888	2.75296	0.316562	0.70347	0	0	1.49293	1.08244	0.0944006	0.209779	1.06256	0.800841	3.5266	1.04038	32.1624	5.31216	10.4303	5.43491	0	0	0	0	1.13586	0.805573	0.0156151	0.0347003	0	0	0.0475552	0.105678
Weighted SD	NA		2.11974	4.71054	17.8238	3.1769	2.50107	5.55794	0	0	6.47774	4.5961	0.745836	1.65741	4.52347	3.23929	7.84265	3.24806	41.9291	6.56774	18.404	10.7679	0	0	0	0	4.98236	3.53359	0.123371	0.274159	0	0	0.375722	0.834937
SE	NA		0.0396856	0.0881901	0.333694	0.0594774	0.0468248	0.104055	0	0	0.121275	0.0860476	0.0139634	0.0310299	0.0846878	0.0606456	0.146829	0.0608097	0.784991	0.12296	0.344558	0.201596	0	0	0	0	0.0932792	0.0661554	0.00230974	0.00513276	0	0	0.00703421	0.0156316
Supply			17.01		78.54		20.07		0		30.882		5.985		22.848		41.868		155.26		155.135		0		0		22.983		0.99		0		3.015
Supply_%			100		461.728		117.989		0		181.552		35.1852		134.321		246.138		912.757		912.022		0		0		135.115		5.82011		0		17.7249
Demand			1395.96		46		298		202.17		84.36		75.81		2		0		0		0		294		25		0		25		37		113
Demand_%			8206.7		270.429		1751.91		1188.54		495.944		445.679		11.7578		0		0		0		1728.4		146.972		0		146.972		217.519		664.315
NA			0		0		0		0		0		0		0		0		0		0		0		0		0		0		0		42.54
Total			1412.97		124.54		318.07		202.17		115.242		81.795		24.848		41.868		155.26		155.135		294		25		22.983		25.99		37		158.555
Parent			1058.96		104.54		86		184.17		36.36		75.81		2		21		155.26		92		155		25		0		25		37		155.54
Parent_%			6225.51		614.58		505.585		1082.72		213.757		445.679		11.7578		123.457		912.757		540.858		911.229		146.972		0		146.972		217.519		914.403
HCP			354.01		0		232.07		18		78.882		5.985		22.848		20.868		0		63.135		139		0		22.983		0.99		0		3.015
HCP_%			2081.19		0		1364.32		105.82		463.739		35.1852		134.321		122.681		0		371.164		817.166		0		135.115		5.82011		0		17.7249
Other
Other_%
Total			1412.97		104.54		318.07		202.17		115.242		81.795		24.848		41.868		155.26		155.135		294		25		22.983		25.99		37		158.555
AFR			31		46		0		0		0		0		0		0		0		0		108		0		0		0		0		44
AFR_%			1.52193		24.259		0		0		0		0		0		0		0		0		36.7347		0		0		0		0		18.0598
AMR			311.96		42.54		0		92.17		28.36		63.81		0		0		99.26		0		0		0		0		0		0		42.54
AMR_%			15.3155		22.4343		0		23.8467		16.492		30.4706		0		0		28.057		0		0		0		0		0		0		17.4605
SEAR			844.97		58.54		255.07		184.17		107.242		81.795		24.848		20.868		149.26		113.135		124		0		22.983		25.99		0		114.555
SEAR_%			41.4833		30.8723		80.193		47.6495		62.3638		39.0588		100		49.8424		42.1901		72.9268		42.1769		0		100		100		0		47.0191
EMR			537		0		63		18		8		0		0		21		6		42		62		25		0		0		37		0
EMR_%			26.3637		0		19.807		4.65706		4.65219		0		0		50.1576		1.69597		27.0732		21.0884		100		0		0		100		0
WPR			311.96		42.54		0		92.17		28.36		63.81		0		0		99.26		0		0		0		0		0		0		42.54
WPR_%			15.3155		22.4343		0		23.8467		16.492		30.4706		0		0		28.057		0		0		0		0		0		0		17.4605
EUR			0		0		0		0		0		0		0		0		0		0		0		0		0		0		0		0
EUR_%			0		0		0		0		0		0		0		0		0		0		0		0		0		0		0		0
Total			2036.89		189.62		318.07		386.51		171.962		209.415		24.848		41.868		353.78		155.135		294		25		22.983		25.99		37		243.635
			100		100		100		100		100		100		100		100		100		100		100		100		100		100		100		100

## Sheet: Analysis_Demand
Study	Population (weight)		Fear of infection		Scheduling challenges		Transport challenges		Lockdown policy		Financial challenges		Discouragement from others		Inadequate PPE		Inadequate Vaccine Supply		Inactive immunisation service/program		Inadequate staffing (unknown)		Awareness issues		Fear of side effects		Lack of guidance		Self-isolation or illness		Social challenges		Personal or non-pandemic related		Sparing healthcare
			Total	%	Total	%	Total	%	Total	%	Total	%	Total	%	Total	%	Total	%	Total	%	Total	%	Total	%	Total	%	Total	%	Total	%	Total	%	Total	%	Total	%
Rizwan et al._Missed	70		35	50			12	17.1429			7	10											6	8.57143	12	17.1429					11	15.7143
Rizwan et al._Delayed	117		28	23.9316			51	43.5897			1	0.854701											7	5.98291	13	11.1111					26	22.2222
Nguyen et al._HCPs	45
Nguyen et al._Parents	387		128	33.4			23	5.9	74	19.4			12	3.1	2	0.5
Miretu et al.	274		31	11	46	16.8																	108	39.4									44	16.1
Mahfouz et al.	339		404	50.2																			34	4.2
Checkhlabi et al.	98		70	68					18	17													15	15
Shet et al._Survey 1	424		176	41.5			165	38.9															91	21.4											73	17.2
Shet et al._Survey 2	141		91	64.5			47	33.3			48	34											33	23.4
Shapiro et al	709		311.96	44					92.17	13	28.36	4	63.81	9																					56.72	8
Gupta et al.	249		121	48.5944					18	7.22892																			25	10.0402			69	27.7108
TOTAL	2853		1395.96		46		298		202.17		84.36		75.81		2		0		0		0		294		25		0		25		37		113		129.72
Weighted average	NA		191.495	40.6267	4.41781	1.61346	32.3502	10.4354	35.1323	7.07704	9.63275	2.95478	17.4852	2.6571	0.271293	0.0678233	0	0	0	0	0	0	30.5166	9.59075	0.82755	0.876271	0	0	2.18191	0.876271	1.33614	1.29688	10.2478	3.96474	24.9444	4.54427
Weighted SD	NA		125.497	14.2951	13.556	4.9509	57.3743	16.1473	40.7392	7.58115	14.9088	7.40808	26.9429	3.7918	0.684946	0.171237	0	0	0	0	0	0	40.2739	12.86	3.12767	3.39257	0	0	7.05723	2.83423	5.37737	4.96358	22.2848	8.73045	31.1381	6.26374
SE	NA		2.34954	0.267631	0.253795	0.0926902	1.07415	0.302308	0.762714	0.141933	0.279121	0.138693	0.504421	0.0709896	0.0128235	0.00320587	0	0	0	0	0	0	0.754003	0.240763	0.0585558	0.0635153	0	0	0.132125	0.0530621	0.100674	0.0929274	0.417213	0.16345	0.582964	0.117269
Supply			17.01		78.54		20.07		0		30.882		5.985		22.848		41.868		155.26		155.135		0		0		22.983		0.99		0		3.015		0
Supply_%			1.21852		5.62624		1.43772		0		2.21224		0.428737		1.63672		2.99923		11.1221		11.1131		0		0		1.64639		0.0709189		0		0.21598		0
Demand			1395.96		46		298		202.17		84.36		75.81		2		0		0		0		294		25		0		25		37		113		129.72
Demand_%			100		3.29522		21.3473		14.4825		6.04315		5.43067		0.143271		0		0		0		21.0608		1.79088		0		1.79088		2.65051		8.09479		9.29253
NA			0		0		0		0		0		0		0		0		0		0		0		0		0		0		0		42.54		0
Total			1412.97		124.54		318.07		202.17		115.242		81.795		24.848		41.868		155.26		155.135		294		25		22.983		25.99		37		158.555		129.72
Parent			1058.96		104.54		86		184.17		36.36		75.81		2		21		155.26		92		155		25		0		25		37		155.54		56.72
Parent_%			75.8589		7.48875		6.16063		13.1931		2.60466		5.43067		0.143271		1.50434		11.1221		6.59045		11.1035		1.79088		0		1.79088		2.65051		11.1422		4.06315
HCP			354.01		0		232.07		18		78.882		5.985		22.848		20.868		0		63.135		139		0		22.983		0.99		0		3.015		73
HCP_%			25.3596		0		16.6244		1.28944		5.65073		0.428737		1.63672		1.49489		0		4.52269		9.95731		0		1.64639		0.0709189		0		0.21598		5.22938
Other
Other_%
Total			1412.97		104.54		318.07		202.17		115.242		81.795		24.848		41.868		155.26		155.135		294		25		22.983		25.99		37		158.555		129.72
AFR			31		46		0		0		0		0		0		0		0		0		108		0		0		0		0		44		0
AFR_%			1.52193		24.259		0		0		0		0		0		0		0		0		36.7347		0		0		0		0		18.0598		0
AMR			311.96		42.54		0		92.17		28.36		63.81		0		0		99.26		0		0		0		0		0		0		42.54		56.72
AMR_%			15.3155		22.4343		0		23.8467		16.492		30.4706		0		0		28.057		0		0		0		0		0		0		17.4605		23.3262
SEAR			844.97		58.54		255.07		184.17		107.242		81.795		24.848		20.868		149.26		113.135		124		0		22.983		25.99		0		114.555		129.72
SEAR_%			41.4833		30.8723		80.193		47.6495		62.3638		39.0588		100		49.8424		42.1901		72.9268		42.1769		0		100		100		0		47.0191		53.3476
EMR			537		0		63		18		8		0		0		21		6		42		62		25		0		0		37		0		0
EMR_%			26.3637		0		19.807		4.65706		4.65219		0		0		50.1576		1.69597		27.0732		21.0884		100		0		0		100		0		0
WPR			311.96		42.54		0		92.17		28.36		63.81		0		0		99.26		0		0		0		0		0		0		42.54		56.72
WPR_%			15.3155		22.4343		0		23.8467		16.492		30.4706		0		0		28.057		0		0		0		0		0		0		17.4605		23.3262
EUR			0		0		0		0		0		0		0		0		0		0		0		0		0		0		0		0		0
EUR_%			0		0		0		0		0		0		0		0		0		0		0		0		0		0		0		0		0
Total			2036.89		189.62		318.07		386.51		171.962		209.415		24.848		41.868		353.78		155.135		294		25		22.983		25.99		37		243.635		243.16
			100		100		100		100		100		100		100		100		100		100		100		100		100		100		100		100		100

## Sheet: Analysis_NA
Study	Population (weight)		Fear of infection		Scheduling challenges		Transport challenges		Lockdown policy		Financial challenges		Discouragement from others		Inadequate PPE		Inadequate Vaccine Supply		Inactive immunisation service/program		Inadequate staffing (unknown)		Awareness issues		Fear of side effects		Lack of guidance		Self-isolation or illness		Social challenges		Personal or non-pandemic related		Sparing healthcare
			Total	%	Total	%	Total	%	Total	%	Total	%	Total	%	Total	%	Total	%	Total	%	Total	%	Total	%	Total	%	Total	%	Total	%	Total	%	Total	%	Total	%
Rizwan et al._Missed	70
Rizwan et al._Delayed	117
Nguyen et al._HCPs	45
Nguyen et al._Parents	387
Miretu et al.	274
Mahfouz et al.	339
Checkhlabi et al.	98
Shet et al._Survey 1	424
Shet et al._Survey 2	141
Shapiro et al	709																																42.54	6
Gupta et al.	249
TOTAL	2853		0		0		0		0		0		0		0		0		0		0		0		0		0		0		0		42.54		0
Total_%			0		0		0		0		0		0		0		0		0		0		0		0		0		0		0		1.49106		0
Weighted average	NA		0	0	0	0	0	0	0	0	0	0	0	0	0	0	0	0	0	0	0	0	0	0	0	0	0	0	0	0	0	0	10.5716	1.49106	0	0
Weighted SD	NA		0	0	0	0	0	0	0	0	0	0	0	0	0	0	0	0	0	0	0	0	0	0	0	0	0	0	0	0	0	0	18.3869	2.59335	0	0
SE	NA		0	0	0	0	0	0	0	0	0	0	0	0	0	0	0	0	0	0	0	0	0	0	0	0	0	0	0	0	0	0	0.344236	0.0485523	0	0
Supply			17.01		78.54		20.07		0		30.882		5.985		22.848		41.868		155.26		155.135		0		0		22.983		0.99		0		3.015		0
Supply_%			#DIV/0!		#DIV/0!	63.0641	#DIV/0!		#DIV/0!		#DIV/0!		#DIV/0!		#DIV/0!		#DIV/0!		#DIV/0!		#DIV/0!		#DIV/0!		#DIV/0!		#DIV/0!		#DIV/0!		#DIV/0!		7.08745	2.5988	#DIV/0!
Demand			1395.96		46		298		202.17		84.36		75.81		2		0		0		0		294		25		0		25		37		113		129.72
Demand_%			#DIV/0!		#DIV/0!	36.9359	#DIV/0!		#DIV/0!		#DIV/0!		#DIV/0!		#DIV/0!		#DIV/0!		#DIV/0!		#DIV/0!		#DIV/0!		#DIV/0!		#DIV/0!		#DIV/0!		#DIV/0!		265.632	97.4012	#DIV/0!
NA			0		0		0		0		0		0		0		0		0		0		0		0		0		0		0		42.54		0
Total			1412.97		124.54		318.07		202.17		115.242		81.795		24.848		41.868		155.26		155.135		294		25		22.983		25.99		37		158.555	116.015	129.72
Parent			1058.96		104.54		86		184.17		36.36		75.81		2		21		155.26		92		155		25		0		25		37		155.54		56.72
Parent_%			#DIV/0!		#DIV/0!		#DIV/0!		#DIV/0!		#DIV/0!		#DIV/0!		#DIV/0!		#DIV/0!		#DIV/0!		#DIV/0!		#DIV/0!		#DIV/0!		#DIV/0!		#DIV/0!		#DIV/0!		365.632		#DIV/0!
HCP			354.01		0		232.07		18		78.882		5.985		22.848		20.868		0		63.135		139		0		22.983		0.99		0		3.015		73
HCP_%			#DIV/0!		#DIV/0!		#DIV/0!		#DIV/0!		#DIV/0!		#DIV/0!		#DIV/0!		#DIV/0!		#DIV/0!		#DIV/0!		#DIV/0!		#DIV/0!		#DIV/0!		#DIV/0!		#DIV/0!		7.08745		#DIV/0!
Other
Other_%
Total			1412.97		104.54		318.07		202.17		115.242		81.795		24.848		41.868		155.26		155.135		294		25		22.983		25.99		37		158.555		129.72
AFR			31		46		0		0		0		0		0		0		0		0		108		0		0		0		0		44		0
AFR_%			1.52193		24.259		0		0		0		0		0		0		0		0		36.7347		0		0		0		0		18.0598		0
AMR			311.96		42.54		0		92.17		28.36		63.81		0		0		99.26		0		0		0		0		0		0		42.54		56.72
AMR_%			15.3155		22.4343		0		23.8467		16.492		30.4706		0		0		28.057		0		0		0		0		0		0		17.4605		23.3262
SEAR			844.97		58.54		255.07		184.17		107.242		81.795		24.848		20.868		149.26		113.135		124		0		22.983		25.99		0		114.555		129.72
SEAR_%			41.4833		30.8723		80.193		47.6495		62.3638		39.0588		100		49.8424		42.1901		72.9268		42.1769		0		100		100		0		47.0191		53.3476
EMR			537		0		63		18		8		0		0		21		6		42		62		25		0		0		37		0		0
EMR_%			26.3637		0		19.807		4.65706		4.65219		0		0		50.1576		1.69597		27.0732		21.0884		100		0		0		100		0		0
WPR			311.96		42.54		0		92.17		28.36		63.81		0		0		99.26		0		0		0		0		0		0		42.54		56.72
WPR_%			15.3155		22.4343		0		23.8467		16.492		30.4706		0		0		28.057		0		0		0		0		0		0		17.4605		23.3262
EUR			0		0		0		0		0		0		0		0		0		0		0		0		0		0		0		0		0
EUR_%			0		0		0		0		0		0		0		0		0		0		0		0		0		0		0		0		0
Total			2036.89		189.62		318.07		386.51		171.962		209.415		24.848		41.868		353.78		155.135		294		25		22.983		25.99		37		243.635		243.16
			100		100		100		100		100		100		100		100		100		100		100		100		100		100		100		100		100
